# Supplementary material for: Pregnancy Zone Protein Serves as a Prognostic Marker and Favors Immune Infiltration in Lung Adenocarcinoma
Source: Biomedicines. 2023 Jul 13;11(7):1978. doi: 10.3390/biomedicines11071978 (PMC10377424; doi:10.3390/biomedicines11071978)
Supplement: Supplementary file 1 [file biomedicines-11-01978-s001.zip]

Archive with 1 entries (1 files):
- biomedicines-2472455-supplementary.pdf
